# Supplementary material for: Pectolinarigenin Attenuates LPS-Induced Lung Inflammation and Injury with Reduced HDAC3/NF-κB/NLRP3 Signaling
Source: Antioxidants (Basel). 2026 Jul 20;15(7):898. doi: 10.3390/antiox15070898 (PMC13404758; doi:10.3390/antiox15070898)
Supplement: Supplementary file 1 [file antioxidants-15-00898-s001.zip]

Archive with 2 entries (2 files):
- Supplementary File_S1.pdf
- Supplymentary Table_and_Figures.pdf
